# Supplementary material for: Long non-coding RNA CRNDE promotes gallbladder carcinoma carcinogenesis and as a scaffold of DMBT1 and C-IAP1 complexes to activating PI3K-AKT pathway
Source: Oncotarget. 2016 Sep 14;7(45):72833–44. doi: 10.18632/oncotarget.12023 (PMC5341947; doi:10.18632/oncotarget.12023)
Supplement: Supplementary file 2 [file oncotarget-07-72833-s002.xlsx]

## Sheet: Sheet1
Accession	Description	Score	Coverage	# Proteins	# Unique Peptides	# Peptides	# PSMs	# AAs	MW [kDa]	calc. pI
Q04695	Keratin, type I cytoskeletal 17 OS=Homo sapiens GN=KRT17 PE=1 SV=2 - [K1C17_HUMAN]	294.6	12.73	9	1	8	10	432	48.076	5.021
P13647	Keratin, type II cytoskeletal 5 OS=Homo sapiens GN=KRT5 PE=1 SV=3 - [K2C5_HUMAN]	286.669	12.88	6	4	10	13	590	62.34	7.73779
P04259	Keratin, type II cytoskeletal 6B OS=Homo sapiens GN=KRT6B PE=1 SV=5 - [K2C6B_HUMAN]	282.506	15.07	8	3	11	17	564	60.0303	8.00146
P35241	Radixin OS=Homo sapiens GN=RDX PE=1 SV=1 - [RADI_HUMAN]	246.321	21.1	2	9	15	16	583	68.5214	6.3667
O43390	Heterogeneous nuclear ribonucleoprotein R OS=Homo sapiens GN=HNRNPR PE=1 SV=1 - [HNRPR_HUMAN]	245.672	13.59	2	8	8	10	633	70.8993	8.1333
Q92841	Probable ATP-dependent RNA helicase DDX17 OS=Homo sapiens GN=DDX17 PE=1 SV=2 - [DDX17_HUMAN]	209.69	9.47	4	6	6	6	729	80.222	8.26514
P08195	4F2 cell-surface antigen heavy chain OS=Homo sapiens GN=SLC3A2 PE=1 SV=3 - [4F2_HUMAN]	190.417	12.54	1	9	9	9	630	67.9517	5.0083
Q00839	Heterogeneous nuclear ribonucleoprotein U OS=Homo sapiens GN=HNRNPU PE=1 SV=6 - [HNRPU_HUMAN]	161.949	7.15	1	5	5	5	825	90.528	5.99854
P17858	6-phosphofructokinase, liver type OS=Homo sapiens GN=PFKL PE=1 SV=6 - [K6PL_HUMAN]	160.33	9.62	3	6	6	6	780	84.9642	7.50342
P28331	NADH-ubiquinone oxidoreductase 75 kDa subunit, mitochondrial OS=Homo sapiens GN=NDUFS1 PE=1 SV=3 - [NDUS1_HUMAN]	146.135	7.57	1	5	5	5	727	79.4165	6.22705
Q92945	Far upstream element-binding protein 2 OS=Homo sapiens GN=KHSRP PE=1 SV=4 - [FUBP2_HUMAN]	132.308	11.39	3	7	7	7	711	73.07	7.29834
P17655	Calpain-2 catalytic subunit OS=Homo sapiens GN=CAPN2 PE=1 SV=6 - [CAN2_HUMAN]	130.556	8.57	1	6	6	6	700	79.9448	4.98291
P05186	baculoviral IAP repeat containing 2 OS=Homo sapiens GN=C-IAP1 PE=1 SV=4 - [PPBT_HUMAN]	130.221	5.92	10	8	3	3	524	57.2686	6.66846
P60709	Actin, cytoplasmic 1 OS=Homo sapiens GN=ACTB PE=1 SV=1 - [ACTB_HUMAN]	129.058	13.6	12	5	5	5	375	41.7097	5.47803
P62805	Histone H4 OS=Homo sapiens GN=HIST1H4A PE=1 SV=2 - [H4_HUMAN]	124.131	29.13	1	3	3	5	103	11.3604	11.356
P78385	Keratin, type II cuticular Hb3 OS=Homo sapiens GN=KRT83 PE=1 SV=2 - [KRT83_HUMAN]	123.215	7.3	5	1	5	5	493	54.1605	5.64307
Q9NSB2	Keratin, type II cuticular Hb4 OS=Homo sapiens GN=KRT84 PE=2 SV=2 - [KRT84_HUMAN]	121.727	3.5	5	2	3	3	600	64.8015	7.56201
P78386	Keratin, type II cuticular Hb5 OS=Homo sapiens GN=KRT85 PE=1 SV=1 - [KRT85_HUMAN]	119.477	7.1	3	1	5	5	507	55.7665	6.55127
Q06210	Glutamine--fructose-6-phosphate aminotransferase [isomerizing] 1 OS=Homo sapiens GN=GFPT1 PE=1 SV=3 - [GFPT1_HUMAN]	114.645	5.15	1	3	3	3	699	78.7563	7.10791
